# Supplementary material for: An Antibody from Single Human VH-rearranging Mouse Neutralizes All SARS-CoV-2 Variants Through BA.5 by Inhibiting Membrane Fusion
Source: Sci Immunol. 2022 Aug 11:eadd5446. doi: 10.1126/sciimmunol.add5446 (PMC9407951; doi:10.1126/sciimmunol.add5446)
Supplement: Supplementary file 2 — Tables S1 to S9 [file sciimmunol.add5446_tables_s1_to_s9.zip]

Archive with 1 entries (1 files):
- sciimmunol.add5446_tables_s1_to_s9.xlsx
