# Supplementary material for: An Antibody from Single Human VH-rearranging Mouse Neutralizes All SARS-CoV-2 Variants Through BA.5 by Inhibiting Membrane Fusion
Source: Sci Immunol. 2022 Aug 11:eadd5446. doi: 10.1126/sciimmunol.add5446 (PMC9407951; doi:10.1126/sciimmunol.add5446)
Supplement: Supplementary file 2 — Tables S1 to S9 [file sciimmunol.add5446_tables_s1_to_s9.zip › sciimmunol.add5446_tables_s1_to_s9.xlsx]

## Sheet: table S1_Fig.1B and Fig.S2A
Supplementary Table 1: V usages in splenic B cells measured by HTGTS-Repertoire-seq (related to Fig. 1B and Fig. S2A)
VH1-2R (mVH∆/IGCR1∆) HC						129/Sv LC			VK1-33R LC			VK1-33R (CS∆) LC
	#1	#2	#3			#1	#2	#3	#1	#2	#3	#1	#2	#3
VH1-84 (distal)	0	0	0		IGKV2-137	445	481	752	223	387	368	59	86	147
VH1-82	0	0	0		IGKV1-135	900	1032	1675	333	634	636	116	174	224
VH1-80	0	0	0		IGKV1-133	100	116	229	39	104	97	10	13	21
VH1-78	0	0	0		IGKV1-132	25	22	48	4	24	25	2	5	6
VH1-77	0	0	0		IGKV14-130	51	70	124	18	58	45	7	10	12
VH1-76	0	0	0		IGKV17-127	596	606	980	302	525	422	83	128	151
VH1-75	0	0	0		IGKV14-126	196	283	389	131	209	176	31	59	33
VH1-74	0	0	0		IGKV11-125	192	219	375	126	192	187	34	52	46
VH8-12	0	0	0		IGKV9-124	155	172	290	57	153	149	38	33	45
VH1-69	0	0	0		IGKV9-123	25	44	69	25	41	21	10	14	5
VH1-66	0	0	0		IGKV1-122	135	143	294	84	127	130	28	22	24
VH8-11	0	0	0		IGKV17-121	486	451	890	218	490	409	85	133	135
VH1-64	0	0	0		IGKV9-120	532	599	1019	248	405	372	92	139	102
VH1-63	0	0	0		IGKV1-117	1090	1237	1938	663	939	879	285	441	400
VH1-62	0	0	0		IGKV2-112	97	100	188	28	91	55	18	13	16
VH1-62-3	0	0	0		IGKV14-111	613	753	1048	231	578	498	73	113	104
VH1-61	0	0	0		IGKV1-110	996	1098	1709	562	889	888	282	366	332
VH1-59	0	0	0		IGKV2-109	339	404	600	133	232	236	42	79	62
VH1-58	0	0	0		IGKV16-104	506	457	847	241	456	388	170	290	246
VH8-8	0	0	0		IGKV20-101-2	37	40	119	24	52	36	13	13	16
VH1-56	0	0	0		IGKV14-100	130	137	195	55	107	107	21	37	44
VH1-55	0	0	0		IGKV1-99	53	56	86	15	36	33	11	10	19
VH1-54	0	0	0		IGKV12-98	130	128	201	23	86	107	19	30	23
VH1-53	0	0	0		IGKV10-96	1039	1178	1911	980	1196	1120	297	444	439
VH1-52	0	0	0		IGKV10-95	209	256	410	188	227	267	63	72	61
VH8-5	0	0	0		IGKV10-94	284	304	497	225	278	318	78	95	83
VH1-47	0	0	0		IGKV19-93	582	588	992	185	536	469	153	240	213
VH1-43	0	0	0		IGKV4-92	93	75	146	41	69	53	17	15	17
VH1-42	0	0	0		IGKV4-91	90	87	132	42	64	89	21	39	49
VH1-39	0	0	0		IGKV4-90	61	65	102	57	68	74	29	51	47
VH1-36	0	0	0		IGKV12-89	140	129	206	73	89	105	21	23	25
VH1-34	0	0	0		IGKV1-88	197	258	504	136	204	204	75	100	93
VH1-31	0	0	0		IGKV4-86	126	133	246	75	130	104	37	41	45
VH1-26	0	0	0		IGKV13-85	123	183	265	0	0	0	0	0	0
VH1-20	0	0	0		IGKV13-84	128	127	193	0	0	0	0	0	0
VH1-19	0	0	0		IGKV4-81	125	120	205	54	82	80	29	39	28
VH1-18	0	0	0		IGKV4-80	200	229	324	50	82	107	33	34	45
VH1-15	0	0	0		IGKV4-79	208	245	378	79	137	167	38	50	33
VH1-14	0	0	0		IGKV4-78	51	45	116	29	49	39	12	27	17
VH1-12	0	0	0		IGKV4-74	206	253	296	136	153	169	42	68	47
VH1-11	0	0	0		IGKV4-73	155	182	270	102	165	157	57	61	53
VH1-9	0	0	0		IGKV4-72	297	320	418	205	235	318	137	204	162
VH15-2	0	0	0		IGKV4-71	78	70	109	52	59	68	28	27	22
VH10-3	0	0	0		IGKV4-70	234	233	392	118	172	186	34	58	61
VH1-5	0	0	0		IGKV4-69	183	192	319	83	141	126	44	62	32
VH1-4	0	0	0		IGKV4-68	238	223	338	62	117	100	44	48	51
VH10-1	0	0	0		IGKV4-63	15	22	39	8	19	15	4	4	7
VH6-7	0	0	0		IGKV4-61	163	155	295	101	124	158	70	79	57
VH6-6	0	0	0		IGKV4-59	330	356	481	89	164	203	65	113	92
VH6-5	0	0	0		IGKV4-58	25	42	53	22	19	14	13	31	25
VH6-4	0	0	0		IGKV4-57-1	85	106	139	52	76	71	44	61	109
VH6-3	0	0	0		IGKV4-57	230	240	369	112	169	208	45	78	60
VH12-3	0	0	0		IGKV4-55	210	232	320	113	151	166	100	136	130
VH13-2	0	0	0		IGKV4-53	48	53	101	31	59	40	34	45	70
VH3-8	0	0	0		IGKV4-51	38	28	60	25	31	26	23	28	31
VH9-4	0	0	0		IGKV4-50	107	121	212	59	85	90	108	138	117
VH3-6	0	0	0		IGKV5-48	375	459	693	222	363	390	158	230	223
VH3-5	0	0	0		IGKV12-46	629	735	1155	307	551	493	424	474	404
VH7-4	0	0	0		IGKV5-45	69	79	101	0	0	0	0	0	0
VH14-4	0	0	0		IGKV12-44	844	972	1433	450	729	747	575	725	609
VH7-3	0	0	0		IGKV5-43	210	226	312	0	0	0	0	0	0
VH9-3	0	0	0		IGKV12-41	373	419	690	141	351	287	272	354	330
VH9-2	0	0	0		IGKV5-39	431	478	812	312	373	391	362	469	613
VH9-1	0	0	0		IGKV12-38	90	74	130	59	79	52	62	65	57
VH14-3	0	0	0		IGKV5-37	16	22	23	12	18	17	5	19	25
VH11-2	0	0	0		IGKV18-36	15	17	30	12	13	22	25	15	18
VH11-1	0	0	0		IGKV8-34	50	46	72	26	29	29	15	21	22
VH3-1	0	0	0		IGKV7-33	28	19	34	15	25	17	5	11	11
VH4-1	0	0	0		IGKV6-32	688	788	1269	229	454	484	403	470	407
VH14-1	0	0	0		IGKV8-30	609	623	982	222	439	398	397	518	614
VH2-9	0	0	0		IGKV6-29	9	3	12	2	7	11	26	20	34
VH5-17	0	0	0		IGKV8-28	225	266	384	103	178	182	111	191	170
VH5-15	0	0	0		IGKV8-27	427	500	842	217	370	309	446	641	639
VH5-9-1	0	0	0		IGKV6-25	275	306	410	237	331	301	1208	1759	2097
VH2-6	0	0	0		IGKV8-24	526	525	971	447	548	542	1197	1886	1869
VH5-12	0	0	0		IGKV6-23	755	819	1194	349	800	737	941	1388	1422
VH5-9	0	0	0		IGKV8-21	388	398	625	142	275	237	541	671	666
VH2-4	0	0	0		IGKV6-20	226	216	348	219	280	217	290	360	509
VH5-6	0	0	0		IGKV8-19	230	239	365	50	101	97	142	224	190
VH2-3	0	0	0		IGKV6-17	572	707	980	489	718	600	5863	8648	8797
VH5-4	0	0	0		IGKV8-16	89	116	123	0	0	0	0	0	0
VH2-2	0	0	0		IGKV6-15	926	1025	1364	480	791	676	1189	1715	1705
hVH1-2 (DH-proximal)	23598	15876	22560		IGKV6-14	115	133	187	34	89	79	177	257	320
total junctions	23598	15876	22560		IGKV6-13	114	114	165	52	111	72	257	413	435
					IGKV3-12	607	585	889	514	475	415	8966	13846	16855
					IGKV3-10	374	476	597	259	346	305	5092	7508	7481
					IGKV3-9	15	11	24	28	13	23	357	486	399
					IGKV3-7	446	485	718	413	407	280	9879	14143	13785
					IGKV3-5	385	471	652	324	404	352	5509	8348	8342
					IGKV3-4	671	786	1134	681	687	684	8721	12527	12524
					IGKV3-3	32	31	40	30	25	32	533	827	674
					VK1-33	727	839	1348	298	560	486	9116	10543	10616
					IGKV3-1	128	151	255	104	163	126	6817	8809	6440
					total junctions	24131	26612	41335	13588	20741	19539	73015	102778	103146

## Sheet: table S2_Fig.1C
Supplementary Table 2: CDR3 length distribution in splenic B cells measured by HTGTS-Repertoire-seq (related to Fig. 1C)
HC CDR3 length	mouse #1	mouse #2	mouse #3
<7	0.0195779	0.0381708	0.0242021
7	0.0362743	0.058768	0.0437057
8	0.0480549	0.0803729	0.0647606
9	0.113908	0.150794	0.124291
10	0.180058	0.184618	0.175754
11	0.188321	0.181847	0.19211
12	0.162895	0.134984	0.161082
13	0.108611	0.0836483	0.0973404
14	0.0726333	0.0467372	0.0619238
15	0.0383507	0.0238095	0.0319149
16	0.0184338	0.010897	0.0131206
17	0.0086448	0.00359033	0.00633865
>17	0.00423765	0.00176367	0.00345745
LC CDR3 length	mouse #1	mouse #2	mouse #3
<5	0.00142606	0.00142274	0.00131876
5	0.00186485	0.00474248	0.00395629
6	0.00438789	0.00369914	0.00329691
7	0.0134928	0.0120459	0.0161078
8	0.272422	0.255212	0.254748
9	0.586836	0.58876	0.595102
10	0.112111	0.122072	0.115486
11	0.00691093	0.0102438	0.00894876
12	0.000438789	0.0013279	0.00103617
13	0.000109697	0.000379399	0
>13	0	9.48497e-05	0

## Sheet: table S3_Fig.2C
Supplementary Table 3: Sequence features of Anti-SARS-CoV-2 antibodies isolated from single human VH-rearranging mouse model (related to Fig. 2C)
mAb ID	mAb ID on the patent	B cell lineage	Immunogen	Human VH	Mouse JH	HC CDR3	VH-SHM (Amino Acid)	Human VK	Mouse JK	LC CDR3	VK-SHM (Amino Acid)
SP1-77	SPIKE-BC1-7-7	SP1	SARS-CoV2 spike	hVH1-2	mJH1	ARDRVLYGRSFGWYFDV	8	hVK1-33	mJK2	QQYDNLPT	3
SP1-13	SPIKE-BC1-1-3			hVH1-2	mJH1	ARDRVLYGRSYGWYFDV	6	hVK1-33	mJK2	QQYDNLPT	3
SP1-62	SPIKE-BC1-6-2			hVH1-2	mJH1	ARDRVLYGRSYGWYFDV	7	hVK1-33	mJK2	QQYDNLPT	4
SP1-73	SPIKE-BC1-7-3			hVH1-2	mJH1	ARDRVLYGRSYGWYFDV	2	hVK1-33	mJK2	QQYDNLPT	5
SP1-96	SPIKE-BC1-9-6			hVH1-2	mJH1	ARDRVLYGRSYGWYFDV	6	hVK1-33	mJK2	QQYDNLPT	2
SP2-16	SPIKE-BC2-1-6	SP2		hVH1-2	mJH4	ARERRVIHYSGILYALDY	7	hVK1-33	mJK2	QQYDNLHMFT	2
SP2-122	SPIKE-BC2-12-2			hVH1-2	mJH4	ARERRVIHYYGILYALDY	5	hVK1-33	mJK2	QQYDNLHMFT	1
SP2-125	SPIKE-BC2-12-5			hVH1-2	mJH4	ARERRVIHYSGILYALDY	3	hVK1-33	mJK2	QQYDNLHMFT	2
SP2-48	SPIKE-BC2-4-8			hVH1-2	mJH4	ARERRVIHYYGILYAMDY	3	hVK1-33	mJK2	QQYDDLHMFT	1
SP3-101	SPIKE-BC3-10-1	SP3		hVH1-2	mJH3	AITGRRPWFPF	11	hVK1-33	mJK2	QQYDNLPYT	7
SP3-42	SPIKE-BC3-4-2			hVH1-2	mJH3	AITGRRPWFPY	6	hVK1-33	mJK2	QQYDYLPYT	7
SP3-46	SPIKE-BC3-4-6			hVH1-2	mJH3	AITGRRPWFAN	8	hVK1-33	mJK2	QQYDYLPYT	6
SP3-98	SPIKE-BC3-9-8			hVH1-2	mJH3	TITGRRPFFPY	7	hVK1-33	mJK2	QQYDNLPYT	5
SP4-102	SPIKE-BC4-10-2	SP4		hVH1-2	mJH3	ARGERRSWFTY	10	hVK1-33	mJK2	QQYDNLPYT	10
SP4-113	SPIKE-BC4-11-3			hVH1-2	mJH3	ARGERRSWFTY	10	hVK1-33	mJK2	QQYDNLPYT	7
SP4-73	SPIKE-BC4-7-3			hVH1-2	mJH3	ARGERRSWFTY	10	hVK1-33	mJK2	QQYDNLPYT	5
SP4-15	SPIKE-BC4-1-5			hVH1-2	mJH3	ARGGRRTWFAY	9	hVK1-33	mJK2	QQYDYLPYT	4
SP4-65	SPIKE-BC4-6-5			hVH1-2	mJH3	ARGARRTWFAY	10	hVK1-33	mJK2	QQYDNLPYT	2
SP4-87	SPIKE-BC4-8-7			hVH1-2	mJH3	ARGGRRTWFAY	9	hVK1-33	mJK2	QQYDYLPYT	3
VHH7-3-37	VHH7-BC3-37	VHH7-3	VHH7-RBD (VHH7 nanobody target MHCII)	hVH1-2	mJH3	ARDLGDYDAWFAY	0	hVK1-33	mJK1	QQYDNLRWT	6
VHH7-3-66	VHH7-BC3-66			hVH1-2	mJH3	ARDLGDYDAWFAY	0	hVK1-33	mJK1	QQYDNLRWT	3
VHH7-5-29	VHH7-BC5-29	VHH7-5		hVH1-2	mJH3	ARDRVGQRFVY	9	hVK1-33	mJK1	QQYDNLWT	7
VHH7-5-75	VHH7-BC5-75			hVH1-2	mJH3	ARDRVGQRFPY	9	hVK1-33	mJK1	QQYDYLWT	3
VHH7-5-82	VHH7-BC5-82			hVH1-2	mJH3	ARDRVGQRFPY	5	hVK1-33	mJK1	QQYDNLWT	4
VHH7-7-53	VHH7-BC7-53	VHH7-7		hVH1-2	mJH2	ARRNCDY	5	hVK1-33	mJK2	QQYDNLPYT	1
VHH7-7-76	VHH7-BC7-76			hVH1-2	mJH2	ARRNCDY	4	hVK1-33	mJK2	QQYDNLPYT	1
VHH7-7-79	VHH7-BC7-79			hVH1-2	mJH2	ARRNCDY	4	hVK1-33	mJK2	QQYDNLPYT	3
VHH7-7-85	VHH7-BC7-85			hVH1-2	mJH2	ARRNCDN	4	hVK1-33	mJK2	QQYDNLPYT	3
VHH7-8-5	VHH7-BC8-5	VHH7-8		hVH1-2	mJH3	ARGRGGTSWLAY	6	hVK1-33	mJK2	QQYDNLYT	3
VHH7-8-59	VHH7-BC8-59			hVH1-2	mJH3	ARGKGGTSWFAY	3	hVK1-33	mJK2	QQYDNLCT	1
VHH7-8-62	VHH7-BC8-62			hVH1-2	mJH3	ARGKGGTSWFAY	3	hVK1-33	mJK2	QQYDNLYT	1
VHH7-8-7	VHH7-BC8-7			hVH1-2	mJH3	ARGRGGTSWFAY	4	hVK1-33	mJK2	QQYDNLYT	1
VHH7-10-19	VHH7-BC10-19	VHH7-10		hVH1-2	mJH2	ARDPLTGIFDY	6	hVK1-33	mJK2	QQYDNLPYMYT	1

## Sheet: table S4_Fig.3A
Supplementary Table 4: Mutations on the spike protein of SARS-CoV-2 variants (related to Fig. 3A)
Variant	Lineage	Substitutions (relative to Wuhan Hu-1 - deletions indicated by -)
D614G	B1	D614G
Alpha	B.1.1.7	H69-, V70-, Y144-, N501Y, A570D, D614G, P681H, T716I, S982A, D1118H
Beta	B.1.351	L18F, D80A, D215G, L241-, L242-, A243-, K417N, E484K, N501Y, D614G, A701V (L241-, L242-, A243- is equivalent to L242-, A243-, L244-)
Delta	B.1.617.2	T19R, G142D, E156-, F157-, R158G, L452R, T478K, D614G, P681R, D950N (E156-, F157-, R158G is equivalent to E156G, F157-, R158-)
Epsilon	B.1.429	S13I, W152C, L452R, D614G
Gamma	P.1	L18F, T20N, P26S, D138Y, R190S, K417T, E484K, N501Y, D614G, H655Y, T1027I, V1176F
Iota	B.1.526	L5F, T95I, D253G, E484K, D614G, A701V
Iota_K484E	B.1.526_K484E	L5F, T95I, D253G, D614G, A701V
Omicron_BA.1	BA.1	A67V, H69-, V70-, T95I, G142D, V143-, Y144-, Y145-, N211-, L212I, in214EPE, G339D, S371L, S373P, S375F, K417N, N440K, G446S, S477N, T478K, E484A, Q493R, G496S, Q498R, N501Y, Y505H, T547K, D614G, H655Y, N679K, P681H, N764K, D796Y, N856K, Q954H, N969K, L981F
Omicron_BA.2	BA.2	T19I, L24S, P25-, P26-, A27-, G142D, V213G, G339D, S371F, S373P, S375F, T376A, D405N, R408S, K417N, N440K, S477N, T478K, E484A, Q493R, Q498R, N501Y, Y505H, D614G, H655Y, N679K, P681H, N764K, D796Y, Q954H, N969K
Omicron_BA.3	BA.3	A67V, H69-, V70-, T95I, G142D, V143-, Y144-, Y145-, N211-, L212I, G339D, S371F, S373P, S375F, D405N, K417N, N440K, G446S, S477N, T478K, E484A, Q493R, Q498R, N501Y, Y505H, D614G, H655Y, N679K, P681H, N764K, D796Y, Q954H, N969K
Omicron_BA.4/BA.5	BA.4/BA.5	T19I, L24S, P25-, P26-, A27-, G142D, V213G, G339D, S371F, S373P, S375F, T376A, D405N, R408S, K417N, N440K, L452R, S477N, T478K, E484A, F486V, Q498R, N501Y, Y505H, D614G, H655Y, N679K, P681H, N764K, D796Y, Q954H, N969K
Omicron_BA.2.12.1	BA.2.12.1	T19I, L24S, P25-, P26-, A27-, G142D, V213G, G339D, S371F, S373P, S375F, T376A, D405N, R408S, K417N, N440K, L452Q, S477N, T478K, E484A, Q493R, Q498R, N501Y, Y505H, D614G, H655Y, N679K, P681H, S704L, N764K, D796Y, Q954H, N969K
Omicron_BA.2.75	BA.2.75	T19I, L24S, P25-, P26-, A27-, G142D, K147E, F157L, I210V, V213G, G257S, G339H, S371F, S373P, S375F, T376A, D405N, R408S, K417N, N440K, G446S, N460K, S477N, T478K, E484A, Q498R, N501Y, Y505H, D614G, H655Y, N679K, P681H, N764K, D796Y, Q954H, N969K

## Sheet: table S5_Fig.4
Supplementary Table 5: Cryo-EM statistics (related to Fig. 4)
	Full-length SARS-CoV-2 G614 S:P1-37 Fab		RBD:P1-37 Fab
Data collection and processing
Microscope	Titan Krios		Titan Krios
Voltage(kV)	300		300
Detector	Gatan K3		Gatan K3
Magnification(nominal)	105000		105000
Energy filter slit width (eV)	20		20
Calibrated pixel size (Å/pix)	0.83		0.83
Exposure rate (e-/pix/sec)	13.761		13.761
Frames per exposure	50		50
Total electron exposure (e-/Å2)	53.853		53.853
Exposure per frame (e-/Å2)	1.077		1.077
Defocus range (μm)	-0.5,-2.2		-0.5,-2.2
Automation software	SerialEM		SerialEM
# of Micrographs used	34031		34031
Particles extracted	7657522		7657522
Particles after 2D classification	3849421		3849421
Class	RBD-down	RBD-up	RBD-down
Total # of refined particles	250319	209249	250319
Symmetry imposed	C3	C1	C1
Map resolution (Å)	2.7	2.9	3.2
FSC threshold	0.143	0.143	0.143
Map sharpening B factor (Å2)	-88.3	-75.8	-101.5
Refinement
Initial model used (PDB ID)	7KRQ, 6WS6,AlphaFold	7KRR, 6WS6,AlphaFold	6WS6, AlphaFold
Model composition
Non-hydrogen atoms
Amino acids	4674	4619	635
Glycans	54	57	1
RMSD bonds (Å)	0.014	0.013	0.012
RMSD angles (◦)	1.86	1.84	1.87
Mean B-factors
Amino acids	41	66	71
Glycans	56	94	86
Ramachandran
Favored (%)	93.04	93.36	93.16
Allowed(%)	5.86	5.7	5.41
Outliers(%)	1.1	0.94	1.43
Rotamer outliers (%)	2.59	2.22	2.2
Clash score	4.66	5.04	5.28
C-beta outliers (%)	0.53	0.39	0.68
CaBLAM outliers (%)	2.63	2.43	2.41
CC (mask)	0.79	0.77	0.87
CC (volume)	0.74	0.74	0.85
MolProbity score	2	1.96	1.98
EMRinger score	4.29	3.76	3.81

## Sheet: table S6_Fig.6
Supplementary Table 6: LLSM Experiment Quantification (related to Fig. 6)
Virus	Condition	Cover Slip	Cell #	# Surface	# S Release Surface	# Endocytosis	# Inside	# Spread Endosomes (already spread at start of image)	# Surface Spread (Fusion)	# Endocytosis Then Spread (Fusion)	# Endosome Spread Events (Fusion)	Total Particle Number	Average Per Cell	St Dev	Average Average Per Cell	Error	% Shed	Average % Shed	Error	% Fusion Inside	Average % Fusion	Error
VSV-SARS-CoV-2-Atto565 (2.5 µg/mL viral RNA)	Control	CS1	Cell 1 (5-15 min)	15	51	49	28	0	0	9	0	101	90.3333	9.29157	67.1333	6.33649	57.1429	68.9753	3.35335	29.8893	21.9693	2.97197
			Cell 2 (15-25 min)	4	1	10	57	4	0	1	8	84
			Cell 3 (25-35 min)	1	0	2	62	12	0	0	9	86
		CS2	Cell 1 (5-15 min)	20	60	41	1	0	0	4	0	66	57.6667	7.37111			75.9036			12.1387
			Cell 2 (15-25 min)	5	3	11	35	2	0	0	2	55
			Cell 3 (25-35 min)	0	0	2	43	6	0	0	1	52
		CS3	Cell 1 (5-15 min)	8	51	52	5	0	0	4	0	69	69	1			70.1299			20.2899
			Cell 2 (15-25 min)	2	3	10	50	3	0	1	4	70
			Cell 3 (25-35 min)	0	0	0	52	11	0	0	5	68
		CS4	Cell 1 (5-15 min)	14	55	48	0	0	0	7	0	69	64.3333	4.16333			67.0732			21.7617
			Cell 2 (15-25 min)	3	0	9	40	5	0	0	4	61
			Cell 3 (25-35 min)	1	0	0	49	10	0	0	3	63
		CS5	Cell 1 (5-15 min)	14	48	35	0	0	0	4	0	53	54.3333	1.1547			74.6269			25.7669
			Cell 2 (15-25 min)	2	2	8	40	2	0	0	3	55
			Cell 3 (25-35 min)	3	0	1	37	7	0	0	7	55
	500 ug/mL SP1-11	CS1	Cell 1 (5-15 min)	20	0	25	3	0	0	0	0	48	44.3333	3.21455	47.6	2.75157	1	2.95694	1.85651	0	0.428571	0.428571
			Cell 2 (15-25 min)	15	0	11	16	0	0	0	0	42
			Cell 3 (25-35 min)	8	0	5	30	0	0	0	0	43
		CS2	Cell 1 (5-15 min)	16	1	41	0	0	0	0	0	57	56	8.544			1.17647			0
			Cell 2 (15-25 min)	5	0	10	32	0	0	0	0	47
			Cell 3 (25-35 min)	9	0	4	51	0	0	0	0	64
		CS3	Cell 1 (5-15 min)	21	2	39	0	0	0	0	0	60	51	8.18535			2.38095			0
			Cell 2 (15-25 min)	8	0	10	31	0	0	0	0	49
			Cell 3 (25-35 min)	3	0	3	38	0	0	0	0	44
		CS4	Cell 1 (5-15 min)	27	9	11	2	0	0	1	0	41	46.6667	6.02771			10.2273			2.14286
			Cell 2 (15-25 min)	15	0	19	19	0	0	0	0	53
			Cell 3 (25-35 min)	7	0	8	31	0	0	0	0	46
		CS5	Cell 1 (5-15 min)	22	0	19	0	0	0	0	0	41	40	3.60555			0			0
			Cell 2 (15-25 min)	11	0	14	18	0	0	0	0	43
			Cell 3 (25-35 min)	6	0	10	20	0	0	0	0	36
	500 ug/mL VHH7-5-82	CS1	Cell 1 (5-15 min)	2	0	0	0	0	0	0	0	2	0.666667	1.1547	0.583333	0.159571	0	0	0	0	0	0
			Cell 2 (15-25 min)	0	0	0	0	0	0	0	0	0
			Cell 3 (25-35 min)	0	0	0	0	0	0	0	0	0
		CS2	Cell 1 (5-15 min)	0	0	0	0	0	0	0	0	0	0.333333	0.57735			0			0
			Cell 2 (15-25 min)	1	0	0	0	0	0	0	0	1
			Cell 3 (25-35 min)	0	0	0	0	0	0	0	0	0
		CS3	Cell 1 (5-15 min)	0	0	0	0	0	0	0	0	0	1	1.73205			0			0
			Cell 2 (15-25 min)	3	0	0	0	0	0	0	0	3
			Cell 3 (25-35 min)	0	0	0	0	0	0	0	0	0
		CS4	Cell 1 (5-15 min)	0	0	0	0	0	0	0	0	0	0.333333	0.57735			0			0
			Cell 2 (15-25 min)	0	0	0	0	0	0	0	0	0
			Cell 3 (25-35 min)	1	0	0	0	0	0	0	0	1
	10 µM Camostat Mesylate	CS1	Cell 1 (5-15 min)	19	0	41	0	0	0	0	0	60	55.3333	6.4291	52.5833	2.21265	0	0.454545	0.454545	0	2.84146	1.17323
			Cell 2 (15-25 min)	5	0	17	36	0	0	0	0	58
			Cell 3 (25-35 min)	1	0	2	45	0	0	0	0	48
		CS2	Cell 1 (5-15 min)	19	0	33	1	0	0	0	0	53	55	2.64575			0			3.63636
			Cell 2 (15-25 min)	3	0	14	37	0	0	0	0	54
			Cell 3 (25-35 min)	0	0	5	51	0	0	0	2	58
		CS3	Cell 1 (5-15 min)	17	1	27	3	0	0	0	0	47	46	2.64575			1.81818			2.17391
			Cell 2 (15-25 min)	7	0	2	34	0	0	0	0	43
			Cell 3 (25-35 min)	2	0	0	45	0	0	0	1	48
		CS4	Cell 1 (5-15 min)	12	0	31	0	0	0	0	0	43	54	9.84886			0			5.55556
			Cell 2 (15-25 min)	5	0	11	41	0	0	0	0	57
			Cell 3 (25-35 min)	1	0	3	55	0	0	0	3	62
t-Test
Figure 6 J Left Panel (virus per cell)				Figure 6 J Middle pannel Sheeding S at surface					Figure 6 J Right pannel Fusion in endosomes
Control	SP1-77	unpaired t-test		Control	SP1-77	unpaired t-test			Control	SP1-77	unpaired t-test
90.3333	44.3333	0.0225		57.1429	1	<0.0001			29.8893	0	<0.0001
57.6667	56			75.9036	1.17647				12.1387	0
69	51			70.1299	2.38095				20.2899	0
64.3333	46.6667			67.0732	10.2273				21.7617	2.14286
54.3333	40			74.6269	0				25.7669	0

## Sheet: table S7_Fig.7B
Supplementary Table 7: S1 dissociation reconstitution in vitro (related to Fig. 7B)
Condition	Histogram Peak from Guassian Fit	Average	Standard Deviation	unparied t-test to control
Control	40.3	38.3667	1.85562	--
	38.2
	36.6
Ace2	40.8	38.9333	1.72434	0.7181 (not significant)
	37.4
	38.6
Trypsin	41.1	39.5667	1.45717	0.4281 (not significant)
	38.2
	39.4
Trypsin Ace2	8.1	9.3	1.2	<0.0001
	10.5
	9.3
Tryspin IgG SP1-77 Ace2	42.3	39.6667	2.40069	0.4992 (not significant)
	37.6
	39.1
Tryspin Fab SP1-77 Ace2	41.5	40.1	1.4	0.2661 (not significant)
	38.7
	40.1

## Sheet: table S8_Fig.S12C
Supplementary Table 8: VSV-SARS-CoV-2 Atto 565 Infection assay (related to Fig. S12C)
Virus	Antibody	Cell	Antibody Concentration	Cells	Infected	%Infection	Average	Error	%CTL	Average	Error
VSV-SARS-CoV-2-Atto565 (0.5 µg/mL viral RNA)	SP1-77 IgG	Vero E6 TMPRSS2	0	185	128	69.1892	64.733	5.37209	106.884	100	8.29885
				211	124	58.7678			90.7849
				157	104	66.242			102.331
			0.1 ng/mL	112	72	64.2857	64.3628	2.26635	99.309	99.4281	3.50108
				103	64	62.1359			95.988
				144	96	66.6667			102.987
			1 ng/mL	199	107	53.7688	55.6156	4.11515	83.0625	85.9153	6.35712
				182	96	52.7473			81.4843
				121	73	60.3306			93.1991
			10 ng/mL	203	83	40.8867	38.2185	5.14132	63.1621	59.0403	7.94234
				176	73	41.4773			64.0744
				192	62	32.2917			49.8844
			20 ng/mL	134	31	23.1343	29.1309	5.24804	35.7381	45.0017	8.10722
				149	49	32.8859			50.8024
				153	48	31.3725			48.4645
			50 ng/mL	180	22	12.2222	12.7984	4.22708	18.881	19.771	6.53002
				162	28	17.284			26.7004
				180	16	8.88889			13.7316
			100 ng/mL	165	4	2.42424	6.42229	3.53833	3.74499	9.9212	5.46603
				153	14	9.15033			14.1355
				156	12	7.69231			11.8831
			1000 ng/mL	187	1	0.534759	0.634874	0.690397	0.8261	0.980758	1.06653
				174	0	0			0
				146	2	1.36986			2.11617
	SP1-77 Fab	Vero E6 TMPRSS2	0	160	119	74.375	69.7985	5.20167	106.557	100	7.45241
				198	127	64.1414			91.8951
				182	129	70.8791			101.548
			0.1 ng/mL	207	131	63.285	67.94	4.5493	90.6682	97.3373	6.51776
				181	131	72.3757			103.692
				201	137	68.1592			97.6514
			1 ng/mL	170	107	62.9412	66.1076	3.62633	90.1755	94.712	5.19542
				173	113	65.3179			93.5807
				157	110	70.0637			100.38
			10 ng/mL	172	104	60.4651	55.3914	7.13012	86.6281	79.3591	10.2153
				163	77	47.2393			67.6795
				183	107	58.4699			83.7696
			20 ng/mL	189	48	25.3968	26.6623	9.22854	36.3859	38.199	13.2217
				192	70	36.4583			52.2337
				182	33	18.1319			25.9774
			50 ng/mL	190	20	10.5263	15.8082	6.23114	15.081	22.6484	8.92733
				211	30	14.218			20.3701
				194	44	22.6804			32.4941
			100 ng/mL	203	19	9.35961	5.7411	3.67607	13.4095	8.22525	5.26669
				199	4	2.01005			2.87979
				205	12	5.85366			8.38651
			1000 ng/mL	205	4	1.95122	1.92583	0.849585	2.7955	2.75912	1.2172
				188	2	1.06383			1.52414
				181	5	2.76243			3.95772

## Sheet: table S9 primers
Supplementary Table 9: Primers for Genomic modifications and Single Cell RT-PCR
Method	Name	Sequence	Scourse
sgRNAs	mVH-deletion-px459-sgRNA1	TTAGCAACAGCTGCACGTAA	Dai et.al, 2020
	mVH-deletion-px459-sgRNA2	TGGTTGTTAGGACATGCCTA	Dai et.al, 2020
	mVk3-2 sgRNA1	AGAGAAGCAGGACCCATAGC	This paper
	mVk3-2 sgRNA2	GTATTTCTGTCAGCAAAGTA	This paper
	mVk3-7 sgRNA	AGCTAGATGTACTGACACTT	This paper
	Cer/sis deletion-sgRNA1	GCAGAGATCTCAATTTGGCC	This paper
	Cer/sis deletion-sgRNA2	GAGGAATCTATGTCCTGGAT	Jiazhi Hu
single Cell RT-PCR	Cmu RT primer	ACCTTCAAGGATGCTCTTGG	Tian et al, 2016
	Cg1 and Cg2a RT primer	CAGCTGGGAAGGTGTGCACA	Tian et al, 2016
	Ck RT primer	GCCTCACAGGTATAGCTGTT	Tian et al, 2016
	Cmu outer-R	CCTGGATGACTTCAGTGTTG	Tian et al, 2016
	Cg1 and Cg2a ouTer-R	AGGGATCCAGAGTTCCAGGT	Tian et al, 2016
	Ck outer-R	GGACGCCATTTTGTCGTTCA	Tian et al, 2016
	Cmu inner-R	AGGGGGAAGACATTTGGGAAGGAC	Tian et al, 2016
	Cg1 inner-R	GCTCAGGGAAATAGCCCTTGAC	Tian et al, 2016
	Cg2a inner-R	ACTCAGGGAAGTAGCCCTTGAC	Tian et al, 2016
	Ck inner-R	CTTGACATTGATGTCTTTGGGGTAG	This paper
	VH1-2 primer-F	TGGACCTGGAGGATCCTCTT	Tian et al, 2016
	Vk3-20 primer-F	TTCCTCCTGCTACTCTGGCT	Tian et al, 2016
	Vk1-33 primer-F	TCAGCTCCTGGGGCTCCTGC	This paper
